# Supplementary material for: A Remote Patient-Monitoring System for Intensive Care Medicine: Mixed Methods Human-Centered Design and Usability Evaluation
Source: JMIR Hum Factors. 2022 Mar 11;9(1):e30655. doi: 10.2196/30655 (PMC8957007; doi:10.2196/30655)
Supplement: Multimedia Appendix 2 [file humanfactors_v9i1e30655_app2.xlsx]

## Sheet: Tabelle1
Appendix 2
Identified Usability Problems, Frequency and Severity Ratings - ordered by rank
Problem-No.	Description	Category	Number of occurrences	Severity-Rating	Rank	Suggested Solution
3	User is confused because patient ID cannot be found - further information needed: what does it mean for the user, can he or she proceed without ID and how?	usefulness	5	3	15	After entering name and date of birth ID is generated automatically
9	Pareto-Grafik - meaning unknown	labeling	6	2.5	15	Remove item
30	detouring to find oxygen saturation	navigation	4	3.5	14	Detouring is mostly due to "Patientenberichte". By removing "Patientenberichte" it is hypothesized that user will click directly on the oxygen saturation item. So far no adjustment necessary.
7	Verlegbar - meaning unknown	labeling	5	2.5	12.5	Remove item
11	Stichprobenbericht Sauerstoffzufuhr - meaning unknown	labeling	5	2.5	12.5	Remove item
15	Mit dem Beatmungsgerät verknüpfter Zustandsbericht des Kandidaten - meaning unknown	labeling	5	2.5	12.5	Remove item
10	Einstellungsänderung der größten Häufigkeit - meaning unknown	labeling	4	3	12	Remove item
2	app design is not responsive - important buttons are not visible on the first gaze	responsiveness	3	3.5	10.5	Make design responsive
31	detouring to find patient release button	navigation	3	3.5	10.5	By making design responsive it is hypothesized that the menu with the release button can be seen more easily. Therefor so far no further adjustmend necessary.
26	Grey circle symol - meaning is unknown	UI element	4	2.5	10	Information how many devices are connected and how many devices are still available might be important. Therefor information should be displayed in the form of "X/Z devices connected"
17	Verbunden - meaning unknown	labeling	3	2.5	7.5	Remove item
23	Atemfunktinosmonitor - meaning unknown	labeling	3	2.5	7.5	Remove item
24	Respiratorische Funktionsmonitor - meaning unknown	labeling	3	2.5	7.5	Remove item
25	"Arzt" is written in the dropdown menu though is not an option but rather a heading - this suggest that user is logged in as "Arzt"	labeling	3	2.5	7.5	Hamburger menu
1	Uncertainty about the correct device ID	usefulness	2	3.5	7	Tooltip with information where to finde device ID
8	Filterline - meaning unknown	labeling	2	3.5	7	Replace "filterline" by "etCO2" (2 tiefgestell)
22	When clicking on reports login is required - no explanation given	labeling	2	3.5	7	Remove item
5	data entries are not saved when registration of a patient is interrupted - user has to fill out the input screen from scratch	usefulness	2	3	6	Autosave
18	PF - meaning unknown	labeling	2	3	6	Replace by "HR"
36	User complains about slow response time.	response time	2	3	6	Cannot be addressed
12	Stichprobenbericht Beatmung - meaning unknown	labeling	2	2.5	5	Remove item
16	Meaning of warning exclamation marks unknown	labeling	2	2.5	5	Tooltip with legend
20	Polardiagramm - meaning unknown	labeling	2	2.5	5	Remove item
32	detouring to admit patient	navigation	1	3.5	3.5	It is hypothesized that this problem will no longer exist if problem 3 is solved
33	User picks wrong bed site tile	usefulness	1	3.5	3.5	Modal window with confirmation dialogue
6	User is worried about patient safety since he can continue to select devices etc despite the fact that patient name is not filled out completely which can lead to mistaken identity	usefulness	1	3	3	make it a mandatory field to avoid mistaken identity
14	Nutzung des Abonnements - meaning unknown	labeling	1	3	3	Remove item
19	IPI - meaning unknown	labeling	1	3	3	Tooltip
27	Upon clicking on capnometry symbol nothing happens - user wants to check at patient bed if device is still working	UI element	1	3	3	Remove item
29	capnometry symbol is perceived as a telescope	UI element	1	3	3	Remove item
34	User picks wrong device ID	Usefulness	1	3	3	Tooltip with information where to finde device ID
35	User hesitates to delete patient from vital sync, because she is not sure what exactly this action entails.	usefulness	1	3	3	Make dialogue more clear
4	Patients can only be assigned to a patient bed by adding a device, patients who are physically present at a patient bed but not connected to a device will not be displayed in Vital Sync. This can lead to a incorrect assumption about the number of patients at the hospital unit.	usefulness	1	2.5	2.5	Break this into two separate steps and display 3 types of bed sites: 1 - empty 2 - with patient 3 with patient and connected to patientmonitoring
13	Trenddiagram - meaning unknown	labeling	1	2.5	2.5	Remove item
21	No headings in table "Meine zugewiesenen Patienten"	labeling	1	2.5	2.5	Remove item
28	medtronic logo is misconceived as a clickable UI element	UI element	1	2	2	Remove item
37	User misinterprets capnometry symbol as prompt to connect patient to capnometry finger clip although patient is already connected	UI element	1	2	2	Remove item - when etCO2 is displayed it should be clear that patient is connected to some sort of sensor

## Sheet: Tabelle2
Problem-No.	Description	Possible Solution		code category	Suggested Solution	Implemented
3	User is confused because patient ID cannot be found - further information needed: what does it mean for the user, can he or she proceed without ID and how?	Tooltip	müste schnitstelle mit patientenmontoring, ohne id, nur name und beb datum, oder ohne namen, alias, automatische id generireung, name pflichtfeld dann automat id generierung, bei bereits aufgenommenen kann nach id gesucht, bei bereits in diesem system aufgenommenen	prozess unklar	After entering name and date of birth ID is generated
9	Pareto-Grafik - meaning unknown	Tooltip/new wording	felder ohne funktion rausnehmen, patientenberichte rausnehmen, rollenberechtigung		Remove item
30	detouring to find oxygen saturation	Make it clearer that Oxygen saturation is clickable - how?	hypothese testen		Detouring is mostly due to "Patientenberichte". By removing "Patientenberichte" it is hypothesized that user will click directly on the oxygen saturation item. So far no adjustment necessary.
7	Verlegbar - meaning unknown	Tooltip/new wording	nur das anschließbare anzeigen, weglassen, an patientnmonitoring, feld weglassen, nur noch auswählen, welches gerät angescglossen werden soll, zum beispiel dropdown, steht oben irgendwo hinweis!		Remove item
11	Stichprobenbericht Sauerstoffzufuhr - meaning unknown	Tooltip/new wording			Remove item
15	Mit dem Beatmungsgerät verknüpfter Zustandsbericht des Kandidaten - meaning unknown	Tooltip/new wording			Remove item
10	Einstellungsänderung der größten Häufigkeit - meaning unknown	Tooltip/new wording			Remove item
2	app design is not responsive - important buttons are not visible on the first gaze	make design responsive			Make design responsive
31	detouring to find patient release button	create release button/new menu structure/button more salient	evtl durch responsive, entlassenbutton unnötig, lassen im menu versteckt		By making design responsive it is hypothesized that the menu with the release button can be seen more easily. Therefor so far no further adjustmend necessary.
26	Grey circle symol - meaning is unknown	Tooltip	info nötig ? 3 von 5, Info wie viele geräte an die patienten ngescchlossen sind, viele geräte sind noch verfügbar vllt für nomastation		Information how many devices are connected and how many devices are still available might be important. Therefor information should be displayed in the form of "X/Z devices connected"
17	Verbunden - meaning unknown	Tooltip/new wording			Remove item
23	Atemfunktinosmonitor - meaning unknown	Tooltip/new wording	patientenonitoring		Remove item
24	Respiratorische Funktionsmonitor - meaning unknown	Tooltip/new wording			Remove item
25	"Arzt" is written in the dropdown menu though is not an option but rather a heading - this suggest that user is logged in as "Arzt"	New labeling of the menu/new menu structure	schick screenshot von menu , statt arzt optionen		Hamburger menu
1	Uncertainty about the correct device ID	Tooltip where to find the correct device ID	einblendung von erklärung wo id steht		Tooltip with information where to finde device ID
8	Filterline - meaning unknown	Tooltip with more information	filterline raus etCO2nach unten		Replace "filterline" by "etCO2" (2 tiefgestell)
22	When clicking on reports login is required - no explanation given	Provide info			Remove item
5	data entries are not saved when registration of a patient is interrupted - user has to fill out the input screen from scratch	autosave function	autosave		Autosave
18	PF - meaning unknown	Tooltip	herzfrequenz/puls/HR		Replace by "HR"
36	User complains about slow response time.	-			Cannot be addressed
12	Stichprobenbericht Beatmung - meaning unknown	Tooltip/new wording			Remove item
16	Meaning of warning exclamation marks unknown	Tooltip	legende, handbuch, tooltip bei mouseclick		Tooltip with legend
20	Polardiagramm - meaning unknown	Tooltip/new wording			Remove item
32	detouring to admit patient	-			It is hypothesized that this problem will no longer exist if problem 3 is solved
33	User picks wrong bed site tile	Exclude this possibility	dialogfenster pop up		Modal window with confirmation dialogue
6	User is worried about patient safety since he can continue to select devices etc despite the fact that patient name is not filled out completely which can lead to mistaken identity	Exclude this possibility	datenschutz vs verwechselungen, patientename nur in zentrale, aber nicht in flur		make it a mandatory field to avoid mistaken identity
14	Nutzung des Abonnements - meaning unknown	Tooltip/new wording			Remove item
19	IPI - meaning unknown	Tooltip	erklärung bie klick		Tooltip
27	Upon clicking on capnometry symbol nothing happens - user wants to check at patient bed if device is still working	Tooltip	erklärung bie klick		Remove item
29	capnometry symbol is perceived as a telescope	Tooltip			Remove item
34	User picks wrong device ID	Tooltip where to find the correct device ID	hinweis		Tooltip with information where to finde device ID
35	User hesitates to delete patient from vital sync, because she is not sure what exactly this action entails.	Provide clearer information in the modal dialogue			Make dialogue more clear
4	Patients can only be assigned to a patient bed by adding a device, patients who are physically present at a patient bed but not connected to a device will not be displayed in Vital Sync. This can lead to a incorrect assumption about the number of patients at the hospital unit.	Break this into two separated steps to make clear that there is a difference	freie betten andere farbe, betten mit pat, bett mit pat und gerät		Break this into two separate steps and display 3 types of bed sites: 1 - empty 2 - with patient 3 with patient and connected to patientmonitoring
13	Trenddiagram - meaning unknown	Tooltip/new wording			Remove item
21	No headings in table "Meine zugewiesenen Patienten"	Add headings	tabelle zur zeit unnötig		Remove item
28	medtronic logo is misconceived as a clickable UI element	Remove or tooltip	löschen, soll außen aufs gerät		Remove item
37	User misinterprets capnometry symbol as prompt to connect patient to capnometry finger clip although patient is already connected	Tooltip	zu groß, wozu braucht man finger, kann raus, nicht klickbar, wenn patient etco2 zeigt muss er ja angeschlossen sein		Remove item - when etCO2 is displayed it should be clear that patient is connected to some sort of sensor
